# Supplementary material for: Targeting plasma membrane phosphatidylserine content to inhibit oncogenic KRAS function
Source: Life Sci Alliance. 2019 Aug 26;2(5):e201900431. doi: 10.26508/lsa.201900431 (PMC6709719; doi:10.26508/lsa.201900431)
Supplement: Supplementary file 1 [file LSA-2019-00431_TableS1.xlsx]

## Sheet: Sheet1
Table S1. Sequence data for OSBPL5 and OSBPL8 homologs/orthologs
	OSBPL5			OSBPL8
Gene	Score	E value	% identity	Score	E value	% identity
obr-2	104	2e-22	30	105	2e-22	30
obr-3	603	E-172	50	655	0	52
obr-4	210	5e-54	31	223	5e-58	34
